# Supplementary material for: Mifepristone Directly Disrupts Mouse Embryonic Development in Terms of Cellular Proliferation and Maturation In Vitro
Source: Toxics. 2021 Nov 5;9(11):294. doi: 10.3390/toxics9110294 (PMC8623230; doi:10.3390/toxics9110294)
Supplement: Supplementary file 1 [file toxics-09-00294-s001.zip]

Archive with 1 entries (1 files):
- toxics-1434995-supplementary.pdf
